# Supplementary material for: Development of a Visuoperceptual Measure for Fiberoptic Endoscopic Evaluation of Swallowing (V-FEES) in Adults with Oropharyngeal Dysphagia: An International Delphi Study
Source: J Clin Med. 2023 Jun 6;12(12):3875. doi: 10.3390/jcm12123875 (PMC10299684; doi:10.3390/jcm12123875)
Supplement: Supplementary file 1 [file jcm-12-03875-s001.zip]

Archive with 1 entries (1 files):
- jcm-2404441-supplementary.pdf
